# Supplementary material for: Public engagement for the conduct of a controlled human infection study testing vaccines against Necator americanus (hookworm) in areas of active hookworm transmission in Brazil
Source: PLoS One. 2024 Jun 3;19(6):e0299022. doi: 10.1371/journal.pone.0299022 (PMC11146735; doi:10.1371/journal.pone.0299022)
Supplement: S1 File — Number of participants included and not included in this study, the gender of the participants and their occupations; 2-Type of intervention carried out in the education action; 3- The categorization of the participants’ statements according to the thematic axis of the study; 4-The answers to the question that guided the focus group: “What do you remember about the explanation about the CHIM?”. (XLSX) [file pone.0299022.s001.xlsx]

## Sheet: codification
GROUPS
number of groups	Codification	number of participants
Group 1	G1	10
Group 2	G2	12
Group 3	G3	7
Group 4	G4	13
Group 5	G5	13
Group 6	G6	6
Group 7	G7	12
Group 8	G8	10
Group 9	G9	12
focus group*	GF	10
*A focus group was held with ten participants drawn from the members of the education intervention groups.
PARTICIPANTS
Participants	Included participants	Not Included participants	total
	95	46	141
sex	male	female	total
	33	62	95
OCCUPATION OF THE PARTICIPANTS
occupation	Number
Housewife	30
Farmer	27
Teacher	7
General services	6
community health agent	5
merchant	4
education assistant	3
cowboy	2
school servant	2
bus driver	2
student	2
others	5

## Sheet: intervention
Intervention	Types of intervention
1	talking circle
2	explanatory video
3	practical demonstration
4	storytelling

## Sheet: thematic axes
Five thematic axes	G1	G2	G3	G4	G5	G6	G7	G8	G9
Acceptability or desire to participate.	not aplicable	not aplicable	not aplicable	"considering the difficulties of treatment in the region." "there are people who even hide not to be invited because of what they hear."	not aplicable	"People who think it will be goodwill participate, but others will have a little difficulty and may deny it."	"Many people will criticize, but many will think it is good because it is a way to help the community."	"I think some people will have doubts, others will be afraid. And there are those who will understand and think it is good for the place."	not aplicable
Benefits	not aplicable	not aplicable	"In a way, by participating in the research, we are helping other people and the community. The vaccine will not only be good for me. It will be useful for so-and-so, so-and-so."	not aplicable	not aplicable	not aplicable	"It is not simply being a guinea pig, but from the moment we were tested, we were volunteers, it is the same as if we were donating ourselves. It would be for the good of many there. For example, this group here, about 10, passing the test, and the vaccine being approved; imagine how many will benefit? How much good will be done through these people?	not aplicable	"In our region, a change takes at least 100 years. I have clarified it for my family members, and they understand that it will be good for us, but especially for future generations. The vaccine that will be developed may not be for me, but for my son or my grandson."
Risks and Security	"You're going to have the worm, but you will have the medicine to kill it, and even the person infected with the worm will have the follow-up."	"They will do all kinds of tests, and if the person is contaminated, they do the treatment."	not aplicable	"They give the treatment before reaching the risk because we will be monitored, and before reaching the anemia phase, they treat and give albendazole." "There is a risk. But you will be supported, you will have the treatment, you will have the follow-up. There is nothing that will be good that doesn't have risk. In everything we do there are risks". "But it's no different from when you catch it a…	not aplicable	"It is a worm being researched, and they are trying to develop a vaccine. This disease does not cause death, and the person will be followed and monitored by professionals. That gives more confidence." "Let's assume... if the person decides to participate, he will be accompanied and will not be at risk of dying. Because if there were a risk of death, nobody would put anybody's life at risk. So, i…	not aplicable	not aplicable	not aplicable
Survey characteristics	not aplicable	"They will wash the larva well and put it on your skin, and then do a test to see if the vaccine works. What can happen is that if the vaccine doesn't work, the person will get infected and will have to be treated". "We talked about the vaccine test, how the inoculation will be done: it puts the patch on the skin purposely, but first some people will receive the vaccine and others will not."	not aplicable	not aplicable		[...] it will be research that can accelerate this, the vaccine will be approved faster and will not need many people [included in the study]"	"it is to know if, in the person who took the vaccine, the larva will get in" and "identify if the vaccine works" "...if the vaccine comes fast, it will be good [...] because, in fact, it is like you said: developing a vaccine is not easy. It takes a long time, but if there is a technology that can come out faster, that would be nice!	"In the test, people will be infected purposely, there will be the vaccination and, if the vaccine does not work, they will get the infection". "To do the tests, make the vaccine application. Some will get the real vaccine, others won't. Then you put the larva in, and it will stay for an hour in observation."
Information and Consent	not aplicable	"...we go and explain what it is, and that there will be an accompaniment. Surely, afterward, the person has that understanding too"	not aplicable	not aplicable	not aplicable	"...knowing is fundamental; you must have adequate knowledge about the study." "In our region here, there are people who are ignorant and take others out of their heads even to come in the meeting like this one here." "They will say: if I were you, I wouldn't participate. What are you going to do there? What about the contamination of this worm? You can get infected and have a bigger problem! Bec…	"People might think it might not be good for the region since they have many doubts about a different thing coming into the place.... And it takes a while to make people understand."	not aplicable	not aplicable
The participants' understanding	not aplicable	not aplicable	"if the vaccine has already been tested on animals"	not aplicable	not aplicable	not aplicable	not aplicable	not aplicable	"ends up happening to everyone": "My question is: I come here and contaminate myself with the larva. If I come home and defecate in the field, can someone else get infected?" "I leave home early to kill the ox, and I go with my slippers on. My wife tells me to wear boots, but I feel more comfortable in slippers. Then, when I'm running after the ox, I lasso him, kill him, and keep my feet on the g…

## Sheet: Focus group
Focus group
“What do you remember about the explanation about the CHIM?”	It's not just being a guinea pig, but from the moment we were tested, we were volunteers, it's the same thing that we were donating ourselves. It would be for the good of many there. For example, in this group here, if ten pass the test, and the vaccine is approved, imagine how many will benefit? How much good will be done through these? So it's not just being a guinea pig. It can be an impact wh…
	“What I remember most is that the vaccine is applied first and then the larva is applied. First there is the triage to see if the person is well and to do the exams. Then do, the application of the vaccine. I think that's how it is... I don't remember exactly. Put the larva, some will have... the real vaccine, others will not.
	It's so you can test the vaccine, right, if it will work or not. Porque se colocar, vamo supô se eu tomar vacina, coloca a larvinha nu meu braço e ela ali não tomô a vacina, aí nós duas vamo sair infectada com aquela larvinha. Then, when the exam is done in fifteen, thirty days, then let's suppose if she didn't take the vaccine, the larva entered her body and became infected.and I took the vaccin…
